# Supplementary material for: Bacterial Diversity and Nitrogen Utilization Strategies in the Upper Layer of the Northwestern Pacific Ocean
Source: Front Microbiol. 2018 Apr 25;9:797. doi: 10.3389/fmicb.2018.00797 (PMC5996900; doi:10.3389/fmicb.2018.00797)
Supplement: Supplementary file 1 [file Data_Sheet_1.xls]

## Sheet: Table S1
Table S1	High sequencing informations and quality controling parameters referring to 16s rRNA gene clone library and nifH gene clone library in the stations
Sample	Primer	Total bases	Raw reads*1	reads	Coverage	Q30*2	Q20*3
C2	338F_806R	16094523	37051	29542	0.998714	95.0297	98.3712
K1	338F_806R	15104421	34519	32840	0.999026	94.1887	98.2025
K3	338F_806R	12963873	30055	25292	0.998577	94.7837	98.3229
K6	338F_806R	17067393	39100	35257	0.999007	92.3667	97.8276
B9	338F_806R	14886088	34075	29380	0.998298	94.8836	98.3702
B5	338F_806R	14100844	32139	27574	0.998368	91.3002	97.9539
A6	338F_806R	14218230	32286	29079	0.998693	95.0073	98.4229
B4	338F_806R	15242550	35057	33389	0.998562	93.1053	98.0217
B1	338F_806R	9448806	21614	19543	0.997646	95.2278	98.4541
Sample	Primer	Total bases	Raw reads	reads	Coverage	Q30	Q20
C2	nifHF_nifHR	17589151	39073	35127	0.999886	90.462	97.4946
K1	nifHF_nifHR	12730411	28290	27472	0.999818	91.8106	97.9435
K3	nifHF_nifHR	17269844	38430	37407	0.999893	91.4997	97.8919
K6	nifHF_nifHR	18558171	41232	40881	0.999902	92.2058	98.0793
B9	nifHF_nifHR	17324225	38615	37872	0.999894	91.214	97.7789
B5	nifHF_nifHR	20272716	44880	43020	1	90.5742	97.5846
B4	nifHF_nifHR	14768621	32761	28645	0.999791	89.9868	97.3465
*1, Unqualified reads were removed with the threshold 50bp, coupled reads with the least 10bp overlaps were merged into a sequence, only mismatch rate lower than 0.2 was permitted;
*2, The percentage of bases with the error rate lower than 1 percent;
*3, The percentage of bases with the error rate lower than 0.01 percent.

## Sheet: Table S2
Table S2	Spearman correlation analysis among bacterial community diversity, diazotrophic community diversity and environmental factors
			T	Salinity	Chl a	PO4	SiO3	NO2	NO3	NH4
Bacterial community diversity	OTUs	Correlation coefficient	-0.35	-0.042	0.494	0.092	0.15	0.204	0.35	-0.557
		P-Value	0.356	0.915	0.177	0.814	0.7	0.598	0.356	0.119
	ace	Correlation coefficient	-0.4	-0.092	0.519	0.192	0.283	0.247	0.4	-0.496
		P-Value	0.286	0.814	0.152	0.62	0.46	0.522	0.286	0.174
	chao	Correlation coefficient	-0.35	-0.042	0.494	0.092	0.15	0.204	0.35	-0.557
		P-Value	0.356	0.915	0.177	0.814	0.7	0.598	0.356	0.119
	shannon	Correlation coefficient	-0.552	0	0.437	0.294	0.109	-0.188	0.05	0.144
		P-Value	0.123	1	0.24	0.442	0.781	0.628	0.898	0.711
	simpson	Correlation coefficient	0.234	-0.437	-0.05	-0.05	0	0.402	0.218	-0.393
		P-Value	0.544	0.24	0.898	0.898	1	0.284	0.574	0.295
	MDS1	Correlation coefficient	.933**	0.418	-.795*	-.837**	-0.533	-0.332	-0.633	-0.409
		P-Value	0	0.262	0.01	0.005	0.139	0.383	0.067	0.274
	MDS2	Correlation coefficient	-0.167	-0.577	0.126	0.167	-0.017	0.034	-0.033	-0.078
		P-Value	0.668	0.104	0.748	0.667	0.966	0.931	0.932	0.841
	PCoA PC1	Correlation coefficient	.867**	0.427	-.695*	-.845**	-0.567	-0.306	-0.617	-0.514
		P-Value	0.002	0.252	0.038	0.004	0.112	0.423	0.077	0.157
	PCoA rotations	Correlation coefficient	-.883**	-0.351	.695*	.820**	0.55	0.264	0.583	0.47
		P-Value	0.002	0.354	0.038	0.007	0.125	0.493	0.099	0.202
Diazotrophic community diversity	OTU	Correlation coefficient	-0.643	-0.396	0.667	0.559	0.357	0.318	.857*	-0.729
		P-Value	0.119	0.379	0.102	0.192	0.432	0.487	0.014	0.063
	ace	Correlation coefficient	-0.643	-0.396	0.667	0.559	0.357	0.318	.857*	-0.729
		P-Value	0.119	0.379	0.102	0.192	0.432	0.487	0.014	0.063
	chao	Correlation coefficient	-0.667	-0.427	0.709	0.6	0.414	0.406	.883**	-0.736
		P-Value	0.102	0.339	0.074	0.154	0.355	0.366	0.008	0.06
	shannon	Correlation coefficient	-0.571	-0.378	0.685	0.45	0.25	0.393	.786*	-.867*
		P-Value	0.18	0.403	0.09	0.31	0.589	0.383	0.036	0.012
	simpson	Correlation coefficient	0.5	0.27	-0.541	-0.523	-0.536	-0.58	-0.714	0.591
		P-Value	0.253	0.558	0.21	0.229	0.215	0.172	0.071	0.162
	MDS1	Correlation coefficient	-0.75	-0.288	.829*	0.631	0.536	0.487	.857*	-0.65
		P-Value	0.052	0.531	0.021	0.129	0.215	0.268	0.014	0.114
	MDS2	Correlation coefficient	-0.5	-0.378	0.144	0.27	-0.143	-0.505	0.143	-0.729
		P-Value	0.253	0.403	0.758	0.558	0.76	0.247	0.76	0.063
	PCoA PC1	Correlation coefficient	-0.75	-0.288	.829*	0.631	0.536	0.487	.857*	-0.65
		P-Value	0.052	0.531	0.021	0.129	0.215	0.268	0.014	0.114
	PCoA rotations	Correlation coefficient	0.75	0.288	-.829*	-0.631	-0.536	-0.487	-.857*	0.65
		P-Value	0.052	0.531	0.021	0.129	0.215	0.268	0.014	0.114

## Sheet: Table S3
Table S3	Spearman correlation analysis among bacterial community composititon and environmental factors at phylum level and genus level
			T	Salinity	Chl a	PO4	SiO3	NO2	NO3	NH4
Phylum level	Proteobacteria	Correlation coefficient	0.5	0.753*	-0.444	-0.527	-0.117	-0.162	-0.2	-0.165
		P-Value	0.17	0.019	0.232	0.145	0.765	0.678	0.606	0.671
	Cyanobacteria	Correlation coefficient	0.5	0.017	-0.176	-0.427	-0.233	0.162	-0.25	-0.54
		P-Value	0.17	0.966	0.651	0.252	0.546	0.678	0.516	0.134
	Bacteroidetes	Correlation coefficient	-0.567	0.126	0.46	0.402	0.217	-0.051	0.167	0.479
		P-Value	0.112	0.748	0.213	0.284	0.576	0.896	0.668	0.192
	Actinobacteria	Correlation coefficient	0.017	-0.109	0.05	0.176	0.467	0.502	0.383	0.157
		P-Value	0.966	0.781	0.898	0.651	0.205	0.168	0.308	0.687
	Marinimicrobia	Correlation coefficient	0	0.368	-0.109	-0.301	-0.517	-0.57	-0.5	0.157
		P-Value	1	0.33	0.781	0.431	0.154	0.109	0.17	0.687
	Chloroflexi	Correlation coefficient	0.167	0.201	0.092	-0.377	-0.217	0.077	-0.067	-0.740*
		P-Value	0.668	0.604	0.814	0.318	0.576	0.845	0.865	0.023
	Verrucomicrobia	Correlation coefficient	-0.383	0.05	0.285	0.218	0.267	0.068	0.283	0.191
		P-Value	0.308	0.898	0.458	0.574	0.488	0.862	0.46	0.622
	Planctomycetes	Correlation coefficient	0.2	-0.201	0.059	-0.109	-0.067	0.349	0	-0.383
		P-Value	0.606	0.604	0.881	0.781	0.865	0.357	1	0.309
	Firmicutes	Correlation coefficient	0.21	-0.009	-0.145	-0.373	-0.385	-0.317	-0.446	-0.521
		P-Value	0.588	0.982	0.71	0.323	0.307	0.406	0.229	0.151
	Others	Correlation coefficient	-0.552	-0.29	0.693*	0.273	0.192	0.368	0.577	-0.385
		P-Value	0.123	0.449	0.038	0.477	0.62	0.33	0.104	0.307
Genus level	Prochlorococcus	Correlation coefficient	0.633	0.017	-0.435	-0.544	-0.333	-0.102	-0.433	-0.548
		P-Value	0.067	0.966	0.242	0.13	0.381	0.794	0.244	0.126
	SAR86	Correlation coefficient	0.383	0.636	-0.226	-0.276	0.167	0.23	-0.083	0.174
		P-Value	0.308	0.066	0.559	0.472	0.668	0.552	0.831	0.654
	Synechococcus	Correlation coefficient	0.35	0.201	-0.092	-0.276	0.167	0.315	0	-0.627
		P-Value	0.356	0.604	0.814	0.472	0.668	0.409	1	0.071
	SAR116	Correlation coefficient	0.317	0.167	-0.151	-0.201	0.1	0.341	0.133	0.122
		P-Value	0.406	0.667	0.699	0.604	0.798	0.37	0.732	0.755
	Rhodobacteraceae	Correlation coefficient	0.417	0.728*	-0.335	-0.351	0.067	-0.009	-0.117	0.009
		P-Value	0.265	0.026	0.379	0.354	0.865	0.983	0.765	0.982
	Candidatus_Actinomarina	Correlation coefficient	0.117	0.008	-0.075	0.059	0.35	0.392	0.283	0.157
		P-Value	0.765	0.983	0.847	0.881	0.356	0.297	0.46	0.687
	NS4 group	Correlation coefficient	-0.267	0.36	0.243	0.268	0.417	0.051	0.067	0.322
		P-Value	0.488	0.342	0.529	0.486	0.265	0.896	0.865	0.398
	Sulfitobacter	Correlation coefficient	-0.367	0.025	0.192	0.31	0.367	-0.153	0.117	0.078
		P-Value	0.332	0.949	0.62	0.417	0.332	0.694	0.765	0.841
	AEGEAN-169	Correlation coefficient	0.950**	0.577	-0.803**	-0.778*	-0.45	-0.332	-0.750*	-0.078
		P-Value	0	0.104	0.009	0.014	0.224	0.383	0.02	0.841
	NS9 group	Correlation coefficient	-0.3	0.075	0.192	0	-0.45	-0.358	-0.05	0.305
		P-Value	0.433	0.847	0.62	1	0.224	0.345	0.898	0.425
	JL-ETNP-Y6	Correlation coefficient	-0.5	0.092	0.377	0.427	0.367	0.085	0.4	0.252
		P-Value	0.17	0.814	0.318	0.252	0.332	0.828	0.286	0.512
	Pseudoalteromonas	Correlation coefficient	-0.15	0.134	0	-0.092	-0.117	-0.443	-0.35	-0.418
		P-Value	0.7	0.731	1	0.814	0.765	0.233	0.356	0.263
	Alteromonas	Correlation coefficient	0.333	0.494	-0.569	-0.527	-0.533	-0.894**	-0.683*	-0.279
		P-Value	0.381	0.177	0.11	0.145	0.139	0.001	0.042	0.468
	SAR92	Correlation coefficient	0.717*	0.678*	-0.561	-0.586	-0.133	-0.034	-0.267	-0.035
		P-Value	0.03	0.045	0.116	0.097	0.732	0.931	0.488	0.929
	SAR11	Correlation coefficient	0.817**	0.31	-0.795*	-0.653	-0.4	-0.323	-0.617	-0.104
		P-Value	0.007	0.417	0.01	0.057	0.286	0.396	0.077	0.789
	NS2b group	Correlation coefficient	-0.583	-0.368	0.519	0.46	-0.033	0.017	0.183	0.461
		P-Value	0.099	0.33	0.152	0.213	0.932	0.965	0.637	0.211
	NS5 group	Correlation coefficient	-0.117	0.276	0.008	0.226	0.3	-0.085	-0.133	.757*
		P-Value	0.765	0.472	0.983	0.559	0.433	0.828	0.732	0.018
	SAR406	Correlation coefficient	0	0.368	-0.109	-0.301	-0.517	-0.57	-0.5	0.157
		P-Value	1	0.33	0.781	0.431	0.154	0.109	0.17	0.687
	Erythrobacter	Correlation coefficient	-0.6	-0.251	0.661	0.477	0.383	0.502	0.850**	-0.044
		P-Value	0.088	0.515	0.053	0.194	0.308	0.168	0.004	0.911
	OM60 clade	Correlation coefficient	-0.700*	-0.385	0.711*	0.778*	0.883**	0.604	0.5	0.27
		P-Value	0.036	0.306	0.032	0.014	0.002	0.085	0.17	0.483

## Sheet: Table S4
Table S3	Spearman correlation analysis among diazotrophic community composititon and environmental factors at phylum level and genus level
			T	Salinity	Chl a	PO4	SiO3	NO2	NO3	NH4
Phylum level	Cyanobacteria	Correlation coefficient	0.571	0.378	-0.685	-0.45	-0.25	-0.393	-0.786*	0.867*
		P-Value	0.18	0.403	0.09	0.31	0.589	0.383	0.036	0.012
	Proteobacteria	Correlation coefficient	-.0857*	-0.432	0.865*	0.739	0.571	0.449	.821*	-0.65
		P-Value	0.014	0.333	0.012	0.058	0.18	0.312	0.023	0.114
	Verrucomicrobia	Correlation coefficient	0	0.206	0.412	0	0.204	0.642	0.612	-0.338
		P-Value	1	0.658	0.358	1	0.661	0.12	0.144	0.459
Genus level	Cyanobacterium_UCYN-A	Correlation coefficient	0.571	0.378	-0.685	-0.45	-0.25	-0.393	-0.786*	0.867*
		P-Value	0.18	0.403	0.09	0.31	0.589	0.383	0.036	0.012
	Alphaproteobacteria_unclassified	Correlation coefficient	-0.643	-0.468	0.577	0.667	0.464	0.225	0.821*	-0.315
		P-Value	0.119	0.289	0.175	0.102	0.294	0.628	0.023	0.491
	Pseudomonas	Correlation coefficient	-0.162	-0.109	0.145	-0.073	-0.288	-0.245	-0.306	-0.268
		P-Value	0.728	0.816	0.756	0.877	0.531	0.596	0.504	0.561
	Proteobacteria_unclassified	Correlation coefficient	-0.679	-0.45	0.739	0.631	0.464	0.487	0.893**	-0.729
		P-Value	0.094	0.31	0.058	0.129	0.294	0.268	0.007	0.063
	Bacteria_unclassified	Correlation coefficient	-0.321	0.18	0.288	0.27	0.464	0.337	0.429	-0.374
		P-Value	0.482	0.699	0.531	0.558	0.294	0.46	0.337	0.408
	clone_HT1902	Correlation coefficient	0.667	0.055	-0.582	-0.655	-0.757*	-0.378	-0.703	0.129
		P-Value	0.102	0.908	0.171	0.111	0.049	0.404	0.078	0.782
	Rhodomicrobium	Correlation coefficient	-.852*	-0.542	0.524	0.823*	0.556	-0.019	0.63	-0.286
		P-Value	0.015	0.209	0.228	0.023	0.195	0.967	0.129	0.534
	Dechloromonas	Correlation coefficient	-0.267	-0.022	0.494	0.135	0.045	0.21	0.668	-0.516
		P-Value	0.562	0.962	0.259	0.773	0.924	0.651	0.101	0.236
	Xanthobacter	Correlation coefficient	0.089	0.157	-0.315	-0.405	-0.668	-.0817*	-0.401	-0.516
		P-Value	0.849	0.736	0.492	0.368	0.101	0.025	0.373	0.236
	Gammaproteobacteria_unclassified	Correlation coefficient	-0.075	-0.123	0.595	0.17	0.299	.902**	0.58	-0.145
		P-Value	0.873	0.793	0.159	0.716	0.514	0.005	0.172	0.757
	Tolumonas	Correlation coefficient	-0.148	0.093	0.337	-0.112	-0.222	0.058	0.371	-0.859*
		P-Value	0.751	0.842	0.46	0.811	0.632	0.901	0.413	0.013
	Klebsiella	Correlation coefficient	-0.611	-0.388	0.875**	0.517	0.355	0.588	.906**	-0.685
		P-Value	0.145	0.39	0.01	0.235	0.435	0.165	0.005	0.09
	Rhizobiales_unclassified	Correlation coefficient	-0.482	-0.037	0.898**	0.355	0.408	0.699	0.704	-0.307
		P-Value	0.274	0.937	0.006	0.434	0.364	0.08	0.077	0.503
	Trichodesmium	Correlation coefficient	0.668	0.135	-0.449	-0.472	-0.356	0	-0.445	0.639
		P-Value	0.101	0.773	0.312	0.285	0.433	1	0.317	0.122
	Azospira	Correlation coefficient	-0.267	-0.022	0.494	0.135	0.045	0.21	0.668	-0.516
		P-Value	0.562	0.962	0.259	0.773	0.924	0.651	0.101	0.236
	Deltaproteobacteria_unclassified	Correlation coefficient	-0.02	0.159	0.308	-0.119	-0.039	0.403	0.315	-0.685
		P-Value	0.967	0.733	0.501	0.799	0.933	0.371	0.491	0.09
	Zoogloea	Correlation coefficient	0.482	0.206	-0.206	-0.542	-0.556	0	0.074	-0.552
		P-Value	0.274	0.658	0.658	0.209	0.195	1	0.875	0.199
	Desulfobulbus	Correlation coefficient	0	0.206	0.412	0	0.204	0.642	0.612	-0.338
		P-Value	1	0.658	0.358	1	0.661	0.12	0.144	0.459
	Desulfovibrio	Correlation coefficient	0.134	0.584	0.36	-0.202	0.178	0.56	0.267	0.147
		P-Value	0.775	0.168	0.428	0.664	0.702	0.191	0.562	0.752
	Rhizobium	Correlation coefficient	-0.306	0.027	0.564	0.427	0.739	0.916**	0.577	-0.01
		P-Value	0.504	0.954	0.188	0.339	0.058	0.004	0.175	0.983

## Sheet: Table S5
Table S5	Distributions of Synechococcus detected using flow cytometric methods
Station	Syn-mean	Syn-SD
C2-20m	176578	1421.91
K1-5m	40300.6	1280.41
K1-60m	32035.4	1075.74
K3-5m	4990.17	516.47
K3-90m	1956.42	194.062
K6-5m	9049.54	1151.38
B9-5m	8049.78	14.9279
B9-55m	3206.12	229.812
B9-100m	241.321	78.9909
B5-5m	2361.5	480.483
A6-5m	2844.14	474.65
A6-45m	1292.79	186.449
B4-5m	42308.8	1302.15
B4-40m	51168.7	6229.65
B1-5m	9626.99	635.619
B1-100m	715.345	183.437
