# Supplementary material for: Bacterial Diversity and Nitrogen Utilization Strategies in the Upper Layer of the Northwestern Pacific Ocean
Source: Front Microbiol. 2018 Apr 25;9:797. doi: 10.3389/fmicb.2018.00797 (PMC5996900; doi:10.3389/fmicb.2018.00797)
Supplement: Supplementary file 2 [file Data_Sheet_2.ZIP]

Archive with 10 entries (9 files):
- CTD data/
- CTD data/A6.jpg
- CTD data/B1.jpg
- CTD data/B4.jpg
- CTD data/B5.jpg
- CTD data/B9.jpg
- CTD data/C2.jpg
- CTD data/K1.jpg
- CTD data/K3.jpg
- CTD data/K6.jpg
